# Supplementary material for: PFAS Concentrations and Cardiometabolic Traits in Highly Exposed Children and Adolescents
Source: Int J Environ Res Public Health. 2021 Dec 7;18(24):12881. doi: 10.3390/ijerph182412881 (PMC8701234; doi:10.3390/ijerph182412881)
Supplement: Supplementary file 1 [file ijerph-18-12881-s001.zip]

Archive with 1 entries (1 files):
- ijerph-1451745-supplementary.pdf
